# Supplementary material for: Clinicopathological Significance, Related Molecular Changes and Tumor Immune Response Analysis of the Abnormal SWI/SNF Complex Subunit PBRM1 in Gastric Adenocarcinoma
Source: Pathol Oncol Res. 2022 Jul 19;28:1610479. doi: 10.3389/pore.2022.1610479 (PMC9344308; doi:10.3389/pore.2022.1610479)
Supplement: Supplementary file 1 [file Table2.xlsx]

## Sheet: Sheet2
Supplementary Table S2
The GAC data (TCGA, Nature 2014)
track_name	Molecular Subtype	MSI Status	Hyper-mutated	CIMP Category	Methylation Cluster	ARID1A Mutation	PIK3CA Mutation	PBRM1	PBRM1	PBRM1	PBRM1	PBRM1
track_type	CLINICAL	CLINICAL	CLINICAL	CLINICAL	CLINICAL	CLINICAL	CLINICAL	CNA	MUTATIONS	MRNA	PROTEIN	STRUCTURAL_VARIANT
TCGA-HU-A4GX	MSI	MSI-H	1	OTHER	C4	1	1	homdel_rec	Truncating mutation (putative driver)
TCGA-BR-4253	EBV	MSS	0	GASTRIC-EBV-CIMP	C1	1	1	homdel_rec
TCGA-CD-8531	GS	MSS	0	GASTRIC-EBV-CIMP	C1	0	0	homdel_rec
TCGA-CG-4437	CIN	MSI-L	1	GASTRIC-CIMP	C2	1	0	homdel_rec
TCGA-D7-A4YY	MSI	MSI-H	1	GASTRIC-CIMP	C2	0	0	homdel_rec
TCGA-D7-5578	CIN	MSI-L	0	OTHER	C3	0	1	homdel_rec
TCGA-BR-7851	MSI	MSI-H	1	GASTRIC-CIMP	C2	1	1		Truncating mutation (putative driver)
TCGA-BR-8284	MSI	MSI-H	1	GASTRIC-CIMP	C2	1	1		Truncating mutation (putative driver)
TCGA-CD-8536	MSI	MSI-H	1	GASTRIC-CIMP	C2	1	1		Truncating mutation (putative driver)
TCGA-CG-5721	MSI	MSI-H	0	OTHER	C3	1	1		Truncating mutation (putative driver)
TCGA-CG-5728	MSI	MSI-H	1	OTHER	C3	1	1		Truncating mutation (putative driver)
TCGA-CG-5733	MSI	MSI-H	1	GASTRIC-CIMP	C2	1	1		Truncating mutation (putative driver)
TCGA-HU-A4H4	MSI	MSI-H	1	GASTRIC-CIMP	C2	1	1		Truncating mutation (putative driver)
TCGA-BR-4362	MSI	MSI-H	1	GASTRIC-CIMP	C2	1	0		splice_rec
TCGA-BR-4292	MSI	MSI-H	0	GASTRIC-CIMP	C2	1	0		Missense Mutation (putative passenger)
TCGA-BR-6452	MSI	MSI-H	0	GASTRIC-CIMP	C2	1	1		Missense Mutation (putative passenger)
TCGA-BR-8382	MSI	MSI-H	1	GASTRIC-CIMP	C2	1	0		Missense Mutation (putative passenger)
TCGA-BR-8589	EBV	MSS	1	GASTRIC-EBV-CIMP	C1	1	1		Missense Mutation (putative passenger)
TCGA-CD-5801	EBV	MSS	1	GASTRIC-EBV-CIMP	C1	0	1		Missense Mutation (putative passenger)
TCGA-HU-A4G8	MSI	MSI-H	1	GASTRIC-CIMP	C2	1	0		Missense Mutation (putative passenger)
TCGA-HU-8602	MSI	MSI-H	1	GASTRIC-CIMP	C2	0	1		Missense Mutation (putative passenger)
TCGA-B7-5816	MSI	MSI-H	1	OTHER	C3	1	1
TCGA-B7-5818	EBV	MSI-L	1	GASTRIC-EBV-CIMP	C1	1	1
TCGA-BR-A4CQ	CIN	MSS	0	GASTRIC-CIMP	C2	0	0
TCGA-BR-A4CR	CIN	MSS	0	OTHER	C4	0	0
TCGA-BR-A4CS	CIN	MSS	0	OTHER	C3	0	0
TCGA-BR-A4IU	GS	MSS	0	OTHER	C3	0	0
TCGA-BR-A4IV	GS	MSS	0	OTHER	C4	0	1
TCGA-BR-A4IY	CIN	MSS	0	GASTRIC-EBV-CIMP	C1	0	0
TCGA-BR-A4IZ	GS	MSS	0	OTHER	C4	0	0
TCGA-BR-A4J1	CIN	MSS	0	OTHER	C4	1	0
TCGA-BR-A4J2	GS	MSS	0	OTHER	C3	0	0
TCGA-BR-A4J4	EBV	MSI-L	0	GASTRIC-EBV-CIMP	C1	0	0
TCGA-BR-A4J6	GS	MSS	0	OTHER	C4	0	0
TCGA-BR-A4J7	GS	MSS	0	OTHER	C4	0	0
TCGA-BR-A4J8	CIN	MSS	0	GASTRIC-CIMP	C2	1	0
TCGA-BR-A4PD	CIN	MSS	0	OTHER	C4	0	0
TCGA-BR-A4PE	CIN	MSS	0	GASTRIC-CIMP	C2	1	0
TCGA-BR-A4PF	CIN	MSS	0	OTHER	C3	0	0
TCGA-BR-A4QI	CIN	MSS	0	GASTRIC-CIMP	C2	0	0
TCGA-BR-A4QL	MSI	MSI-H	0	GASTRIC-CIMP	C2	1	0
TCGA-BR-A4QM	GS	MSS	0	GASTRIC-CIMP	C2	0	0
TCGA-BR-A44T	GS	MSS	0	OTHER	C4	0	0
TCGA-BR-A44U	CIN	MSS	0	OTHER	C3	0	0
TCGA-BR-A452	CIN	MSS	0	OTHER	C4	0	0
TCGA-BR-A453	GS	MSS	0	OTHER	C4	1	0
TCGA-BR-4183	CIN	MSS	0	OTHER	C3	0	0
TCGA-BR-4184	MSI	MSI-H	0	GASTRIC-CIMP	C2	1	0
TCGA-BR-4187	GS	MSS	0	OTHER	C3	0	0
TCGA-BR-4188	GS	MSI-L	0	GASTRIC-CIMP	C2	1	0
TCGA-BR-4191	CIN	MSS	0	OTHER	C3	0	0
TCGA-BR-4201	MSI	MSI-H	1	OTHER	C3	1	0
TCGA-BR-4255	CIN	MSS	0	OTHER	C3	0	0
TCGA-BR-4256	MSI	MSI-H	1	GASTRIC-CIMP	C2	1	0
TCGA-BR-4257	MSI	MSI-H	1	GASTRIC-CIMP	C2	0	0
TCGA-BR-4267	CIN	MSS	0	OTHER	C3	0	0
TCGA-BR-4279	GS	MSS	0	OTHER	C3	0	0
TCGA-BR-4280	MSI	MSI-H	1	OTHER	C3	0	0
TCGA-BR-4294	CIN	MSI-L	0	OTHER	C4	0	0
TCGA-BR-4357	CIN	MSS	0	OTHER	C4	0	0
TCGA-BR-4361	MSI	MSI-H	0	GASTRIC-CIMP	C2	1	1
TCGA-BR-4363	MSI	MSI-H	1	OTHER	C4	1	0
TCGA-BR-4366	CIN	MSS	0	OTHER	C4	0	0
TCGA-BR-4368	MSI	MSI-H	1	GASTRIC-CIMP	C2	1	0
TCGA-BR-4369	CIN	MSS	0	OTHER	C3	0	0
TCGA-BR-4370	MSI	MSI-H	1	GASTRIC-CIMP	C2	1	0
TCGA-BR-4371	GS	MSS	0	GASTRIC-CIMP	C2	0	1
TCGA-BR-6453	GS	MSS	0	OTHER	C4	0	0
TCGA-BR-6454	CIN	MSS	0	OTHER	C3	0	1
TCGA-BR-6455	EBV	MSS	0	GASTRIC-EBV-CIMP	C1	1	1
TCGA-BR-6456	CIN	MSS	0	OTHER	C4	1	0
TCGA-BR-6457	GS	MSS	0	OTHER	C4	0	0
TCGA-BR-6458	CIN	MSI-L	1	OTHER	C3	0	0
TCGA-BR-6563	GS	MSS	0	OTHER	C4	0	0
TCGA-BR-6564	CIN	MSS	0	OTHER	C4	0	0
TCGA-BR-6565	CIN	MSS	0	OTHER	C4	0	0
TCGA-BR-6566	MSI	MSI-H	1	OTHER	C3	0	0
TCGA-BR-6705	GS	MSI-L	0	OTHER	C4	0	0
TCGA-BR-6706	EBV	MSS	0	GASTRIC-EBV-CIMP	C1	0	1
TCGA-BR-6707	EBV	MSS	0	GASTRIC-EBV-CIMP	C1	1	1
TCGA-BR-6710	GS	MSS	0	OTHER	C4	0	0
TCGA-BR-6801	GS	MSI-L	0	OTHER	C4	0	0
TCGA-BR-6802	MSI	MSI-H	1	OTHER	C3	1	1
TCGA-BR-6803	GS	MSS	0	OTHER	C4	0	0
TCGA-BR-6852	MSI	MSI-H	1	GASTRIC-CIMP	C2	1	1
TCGA-BR-7196	EBV	MSS	0	GASTRIC-EBV-CIMP	C1	1	1
TCGA-BR-7197	CIN	MSS	0	OTHER	C4	0	0
TCGA-BR-7703	MSI	MSI-H	1	GASTRIC-CIMP	C2	0	0
TCGA-BR-7707	MSI	MSI-H	1	GASTRIC-CIMP	C2	0	0
TCGA-BR-7715	CIN	MSS	0	OTHER	C3	0	0
TCGA-BR-7716	CIN	MSS	0	OTHER	C4	0	0
TCGA-BR-7717	CIN	MSS	0	OTHER	C3	0	0
TCGA-BR-7722	GS	MSS	0	OTHER	C4	1	0
TCGA-BR-7723	CIN	MSI-L	0	OTHER	C4	0	0
TCGA-BR-7901	CIN	MSS	0	OTHER	C4	0	0
TCGA-BR-7957	GS	MSS	0	OTHER	C4	0	0
TCGA-BR-7958	EBV	MSS	0	GASTRIC-EBV-CIMP	C1	0	0
TCGA-BR-7959	CIN	MSI-L	0	OTHER	C3	0	0
TCGA-BR-8058	GS	MSI-L	0	OTHER	C4	0	0
TCGA-BR-8059	MSI	MSI-H	1	OTHER	C4	1	0
TCGA-BR-8077	CIN	MSS	0	OTHER	C4	0	0
TCGA-BR-8078	MSI	MSI-H	1	GASTRIC-CIMP	C2	1	0
TCGA-BR-8080	CIN	MSS	0	OTHER	C4	0	0
TCGA-BR-8081	MSI	MSI-H	1	GASTRIC-CIMP	C2	1	1
TCGA-BR-8286	CIN	MSI-L	0	OTHER	C3	0	0
TCGA-BR-8289	CIN	MSS	0	OTHER	C3	0	0
TCGA-BR-8291	CIN	MSS	0	OTHER	C4	0	0
TCGA-BR-8295	CIN	MSI-L	0	OTHER	C4	0	0
TCGA-BR-8296	CIN	MSS	0	GASTRIC-CIMP	C2	0	0
TCGA-BR-8297	CIN	MSS	0	OTHER	C3	0	0
TCGA-BR-8360	MSI	MSI-H	1	GASTRIC-CIMP	C2	1	1
TCGA-BR-8361	MSI	MSI-H	1	GASTRIC-CIMP	C2	1	0
TCGA-BR-8363	MSI	MSI-H	1	GASTRIC-CIMP	C2	1	0
TCGA-BR-8364	GS	MSS	0	OTHER	C4	0	0
TCGA-BR-8365	CIN	MSS	0	OTHER	C4	1	0
TCGA-BR-8366	EBV	MSS	0	GASTRIC-EBV-CIMP	C1	0	1
TCGA-BR-8367	GS	MSS	0	OTHER	C3	0	0
TCGA-BR-8368	MSI	MSI-H	1	GASTRIC-CIMP	C2	1	0
TCGA-BR-8369	CIN	MSS	0	OTHER	C3	0	0
TCGA-BR-8370	GS	MSI-L	0	GASTRIC-CIMP	C2	0	0
TCGA-BR-8371	GS	MSS	0	OTHER	C4	0	0
TCGA-BR-8372	MSI	MSI-H	1	GASTRIC-CIMP	C2	1	0
TCGA-BR-8373	CIN	MSI-L	0	OTHER	C3	0	0
TCGA-BR-8380	GS	MSI-L	0	OTHER	C3	0	0
TCGA-BR-8381	EBV	MSS	0	GASTRIC-EBV-CIMP	C1	1	1
TCGA-BR-8384	GS	MSS	0	OTHER	C4	0	0
TCGA-BR-8483	CIN	MSS	0	OTHER	C3	0	0
TCGA-BR-8484	CIN	MSS	0	OTHER	C4	0	0
TCGA-BR-8485	CIN	MSS	0	OTHER	C4	0	0
TCGA-BR-8486	CIN	MSS	0	OTHER	C4	0	0
TCGA-BR-8487	MSI	MSI-H	0	GASTRIC-CIMP	C2	1	1
TCGA-BR-8588	GS	MSS	0	OTHER	C3	0	1
TCGA-BR-8590	GS	MSS	0	OTHER	C4	0	0
TCGA-BR-8591	MSI	MSI-H	1	GASTRIC-CIMP	C2	1	1
TCGA-BR-8592	GS	MSS	0	OTHER	C3	0	0
TCGA-BR-8676	EBV	MSS	0	GASTRIC-EBV-CIMP	C1	0	1
TCGA-BR-8677	GS	MSS	0	OTHER	C4	1	0
TCGA-BR-8678	CIN	MSS	0	OTHER	C4	0	0
TCGA-BR-8679	CIN	MSI-L	0	GASTRIC-CIMP	C2	0	0
TCGA-BR-8680	GS	MSS	0	OTHER	C3	1	1
TCGA-BR-8682	CIN	MSS	0	OTHER	C3	0	0
TCGA-BR-8683	CIN	MSI-L	0	OTHER	C3	0	0
TCGA-BR-8686	EBV	MSS	0	GASTRIC-EBV-CIMP	C1	1	1
TCGA-BR-8687	CIN	MSS	0	OTHER	C4	1	0
TCGA-BR-8690	CIN	MSI-L	0	OTHER	C4	0	0
TCGA-CD-A4MG	MSI	MSI-H	0	GASTRIC-CIMP	C2	1	0
TCGA-CD-A4MH	CIN	MSS	0	OTHER	C4	0	0
TCGA-CD-A4MI	MSI	MSI-H	1	GASTRIC-CIMP	C2	0	1
TCGA-CD-A4MJ	MSI	MSI-H	1	GASTRIC-CIMP	C2	1	0
TCGA-CD-A48A	CIN	MSI-L	0	OTHER	C3	0	0
TCGA-CD-A48C	CIN	MSS	0	GASTRIC-CIMP	C2	0	0
TCGA-CD-A486	CIN	MSS	0	OTHER	C4	0	0
TCGA-CD-A487	CIN	MSS	0	OTHER	C4	0	0
TCGA-CD-A489	CIN	MSS	0	OTHER	C3	0	0
TCGA-CD-5798	GS	MSS	0	OTHER	C4	0	0
TCGA-CD-5799	CIN	MSS	0	OTHER	C4	0	0
TCGA-CD-5800	CIN	MSS	0	OTHER	C4	0	0
TCGA-CD-5802	CIN	MSS	0	OTHER	C4	0	0
TCGA-CD-5803	GS	MSS	0	OTHER	C4	1	0
TCGA-CD-5804	CIN	MSS	0	OTHER	C4	0	0
TCGA-CD-8524	CIN	MSI-L	0	OTHER	C3	0	0
TCGA-CD-8525	CIN	MSS	0	OTHER	C4	0	0
TCGA-CD-8526	CIN	MSS	0	OTHER	C4	0	0
TCGA-CD-8527	CIN	MSI-L	0	OTHER	C3	0	0
TCGA-CD-8528	CIN	MSI-L	0	GASTRIC-CIMP	C2	0	0
TCGA-CD-8529	CIN	MSS	1	OTHER	C4	0	0
TCGA-CD-8530	CIN	MSS	0	OTHER	C4	0	0
TCGA-CD-8532	GS	MSS	0	OTHER	C4	0	0
TCGA-CD-8534	CIN	MSS	0	OTHER	C3	0	0
TCGA-CD-8535	CIN	MSS	0	OTHER	C3	0	0
TCGA-CG-4300	CIN	MSS	0	OTHER	C3	0	0
TCGA-CG-4301	CIN	MSS	0	OTHER	C4	0	0
TCGA-CG-4304	CIN	MSS	0	OTHER	C3	0	0
TCGA-CG-4305	MSI	MSI-H	1	GASTRIC-CIMP	C2	1	1
TCGA-CG-4306	MSI	MSI-H	1	GASTRIC-CIMP	C2	1	0
TCGA-CG-4436	CIN	MSI-L	0	OTHER	C4	0	0
TCGA-CG-4438	CIN	MSS	0	OTHER	C4	0	0
TCGA-CG-4440	CIN	MSI-L	0	OTHER	C4	0	0
TCGA-CG-4441	CIN	MSS	0	OTHER	C3	0	0
TCGA-CG-4442	MSI	MSI-H	1	GASTRIC-CIMP	C2	1	1
TCGA-CG-4443	CIN	MSS	0	OTHER	C4	0	0
TCGA-CG-4444	CIN	MSS	0	OTHER	C3	0	0
TCGA-CG-4449	CIN	MSI-L	0	OTHER	C4	0	0
TCGA-CG-4455	CIN	MSS	0	OTHER	C3	0	0
TCGA-CG-4462	GS	MSS	0	GASTRIC-CIMP	C2	0	0
TCGA-CG-4465	MSI	MSI-H	1	GASTRIC-CIMP	C2	1	0
TCGA-CG-4466	CIN	MSI-L	0	OTHER	C4	0	0
TCGA-CG-4469	CIN	MSI-L	1	GASTRIC-CIMP	C2	1	0
TCGA-CG-4474	GS	MSS	0	GASTRIC-CIMP	C2	0	1
TCGA-CG-4475	CIN	MSS	0	OTHER	C4	0	0
TCGA-CG-4476	CIN	MSS	0	OTHER	C4	0	0
TCGA-CG-4477	CIN	MSS	0	OTHER	C4	0	0
TCGA-CG-5717	GS	MSS	0	OTHER	C4	0	0
TCGA-CG-5718	CIN	MSS	0	OTHER	C4	0	0
TCGA-CG-5719	CIN	MSS	0	OTHER	C4	0	0
TCGA-CG-5720	GS	MSI-L	0	GASTRIC-CIMP	C2	0	1
TCGA-CG-5722	EBV	MSS	0	GASTRIC-EBV-CIMP	C1	0	1
TCGA-CG-5723	MSI	MSI-H	1	OTHER	C4	1	0
TCGA-CG-5724	CIN	MSI-L	0	OTHER	C3	0	0
TCGA-CG-5726	MSI	MSI-H	1	GASTRIC-CIMP	C2	1	0
TCGA-CG-5727	GS	MSI-L	0	OTHER	C3	0	0
TCGA-CG-5730	CIN	MSS	0	OTHER	C3	0	0
TCGA-CG-5732	CIN	MSS	0	OTHER	C4	0	0
TCGA-CG-5734	GS	MSI-L	0	OTHER	C4	0	0
TCGA-D7-A4YT	CIN	MSS	0	OTHER	C4	0	0
TCGA-D7-A4YU	CIN	MSS	0	GASTRIC-CIMP	C2	1	0
TCGA-D7-A4YV	MSI	MSI-H	1	GASTRIC-CIMP	C2	1	1
TCGA-D7-A4YX	EBV	MSS	0	GASTRIC-EBV-CIMP	C1	1	1
TCGA-D7-A4Z0	GS	MSS	0	OTHER	C3	0	0
TCGA-D7-5577	EBV	MSS	0	GASTRIC-EBV-CIMP	C1	1	1
TCGA-D7-5579	CIN	MSS	0	OTHER	C4	0	0
TCGA-D7-6518	CIN	MSS	0	OTHER	C4	0	0
TCGA-D7-6519	CIN	MSS	0	OTHER	C4	0	0
TCGA-D7-6520	CIN	MSS	0	OTHER	C4	0	0
TCGA-D7-6521	CIN	MSI-L	0	OTHER	C4	1	0
TCGA-D7-6522	GS	MSS	0	OTHER	C4	0	0
TCGA-D7-6524	GS	MSS	0	OTHER	C4	1	0
TCGA-D7-6525	CIN	MSI-L	0	GASTRIC-CIMP	C2	0	0
TCGA-D7-6526	CIN	MSS	0	OTHER	C4	0	0
TCGA-D7-6527	CIN	MSI-L	0	OTHER	C4	0	0
TCGA-D7-6528	CIN	MSI-L	1	OTHER	C3	0	0
TCGA-D7-6815	CIN	MSS	0	OTHER	C3	0	1
TCGA-D7-6817	CIN	MSS	0	OTHER	C4	0	0
TCGA-D7-6818	CIN	MSS	0	OTHER	C4	0	0
TCGA-D7-6820	CIN	MSS	0	OTHER	C4	0	0
TCGA-D7-6822	CIN	MSS	0	OTHER	C3	0	0
TCGA-D7-8570	EBV	MSS	0	GASTRIC-EBV-CIMP	C1	0	0
TCGA-D7-8572	GS	MSS	0	OTHER	C4	0	0
TCGA-D7-8573	EBV	MSI-L	0	GASTRIC-EBV-CIMP	C1	0	0
TCGA-D7-8574	GS	MSS	0	OTHER	C4	0	0
TCGA-D7-8575	CIN	MSS	0	OTHER	C3	0	0
TCGA-D7-8576	CIN	MSS	0	OTHER	C4	0	0
TCGA-D7-8578	CIN	MSS	0	OTHER	C4	0	0
TCGA-D7-8579	GS	MSS	0	OTHER	C3	1	0
TCGA-EQ-A4SO	CIN	MSI-L	0	OTHER	C4	0	0
TCGA-EQ-5647	CIN	MSS	0	OTHER	C4	0	0
TCGA-EQ-8122	CIN	MSS	0	OTHER	C4	0	0
TCGA-F1-A448	MSI	MSI-H	1	OTHER	C3	0	0
TCGA-F1-6177	MSI	MSI-H	1	GASTRIC-CIMP	C2	1	1
TCGA-F1-6874	MSI	MSI-H	1	GASTRIC-CIMP	C2	1	0
TCGA-F1-6875	CIN	MSS	0	OTHER	C4	0	0
TCGA-FP-A4BF	CIN	MSS	0	GASTRIC-CIMP	C2	0	0
TCGA-FP-7735	CIN	MSS	0	OTHER	C4	0	1
TCGA-FP-7829	CIN	MSS	0	GASTRIC-CIMP	C2	0	0
TCGA-FP-7916	EBV	MSS	0	GASTRIC-EBV-CIMP	C1	1	1
TCGA-FP-7998	EBV	MSS	0	GASTRIC-EBV-CIMP	C1	1	1
TCGA-FP-8099	CIN	MSS	0	OTHER	C3	1	0
TCGA-FP-8209	GS	MSS	0	OTHER	C4	0	0
TCGA-FP-8210	GS	MSS	0	OTHER	C4	0	0
TCGA-FP-8211	CIN	MSS	0	OTHER	C4	0	0
TCGA-FP-8631	CIN	MSS	0	OTHER	C4	1	0
TCGA-HF-7132	MSI	MSI-H	1	GASTRIC-CIMP	C2	1	1
TCGA-HF-7133	CIN	MSS	0	OTHER	C4	0	0
TCGA-HF-7136	CIN	MSS	0	OTHER	C4	0	0
TCGA-HJ-7597	MSI	MSI-H	1	OTHER	C4	1	0
TCGA-HU-A4G2	EBV	MSS	0	GASTRIC-EBV-CIMP	C1	0	1
TCGA-HU-A4G3	GS	MSS	0	GASTRIC-CIMP	C2	1	0
TCGA-HU-A4G6	EBV	MSS	0	GASTRIC-EBV-CIMP	C1	1	0
TCGA-HU-A4G9	MSI	MSI-H	1	GASTRIC-CIMP	C2	1	0
TCGA-HU-A4GC	CIN	MSI-L	0	OTHER	C3	0	0
TCGA-HU-A4GD	CIN	MSS	0	OTHER	C4	0	0
TCGA-HU-A4GF	CIN	MSS	0	OTHER	C4	0	0
TCGA-HU-A4GH	CIN	MSS	1	OTHER	C4	1	0
TCGA-HU-A4GN	MSI	MSI-H	1	GASTRIC-CIMP	C2	1	0
TCGA-HU-A4GP	CIN	MSI-L	0	OTHER	C3	0	0
TCGA-HU-A4GQ	MSI	MSI-H	0	GASTRIC-CIMP	C2	1	1
TCGA-HU-A4GT	MSI	MSI-H	0	GASTRIC-CIMP	C2	0	0
TCGA-HU-A4GU	MSI	MSI-H	1	GASTRIC-CIMP	C2	1	1
TCGA-HU-A4GY	GS	MSS	0	OTHER	C4	0	0
TCGA-HU-A4H0	EBV	MSS	0	GASTRIC-EBV-CIMP	C1	0	1
TCGA-HU-A4H2	CIN	MSS	0	OTHER	C3	0	0
TCGA-HU-A4H3	MSI	MSI-H	1	GASTRIC-CIMP	C2	1	1
TCGA-HU-A4H5	CIN	MSS	0	OTHER	C4	0	0
TCGA-HU-A4H6	CIN	MSS	0	GASTRIC-CIMP	C2	0	0
TCGA-HU-A4H8	MSI	MSI-H	1	GASTRIC-CIMP	C2	1	0
TCGA-HU-A4HD	CIN	MSI-L	0	OTHER	C4	0	0
TCGA-HU-8243	CIN	MSS	0	OTHER	C3	0	0
TCGA-HU-8245	CIN	MSS	0	OTHER	C4	0	0
TCGA-HU-8249	CIN	MSS	0	OTHER	C3	0	0
TCGA-HU-8604	CIN	MSS	0	GASTRIC-CIMP	C2	0	0
TCGA-HU-8608	EBV	MSS	0	GASTRIC-EBV-CIMP	C1	1	1
TCGA-HU-8610	CIN	MSS	0	OTHER	C3	0	0
TCGA-IN-7806	CIN	MSS	0	OTHER	C3	0	0
TCGA-IN-7808	CIN	MSS	0	OTHER	C3	0	0
TCGA-IN-8462	CIN	MSI-L	0	OTHER	C3	0	0
TCGA-IN-8663	CIN	MSI-L	0	GASTRIC-CIMP	C2	0	0
TCGA-IP-7968	CIN	MSS	0	OTHER	C3	0	0
