# Supplementary material for: Clinicopathological Significance, Related Molecular Changes and Tumor Immune Response Analysis of the Abnormal SWI/SNF Complex Subunit PBRM1 in Gastric Adenocarcinoma
Source: Pathol Oncol Res. 2022 Jul 19;28:1610479. doi: 10.3389/pore.2022.1610479 (PMC9344308; doi:10.3389/pore.2022.1610479)
Supplement: Supplementary file 2 [file Table3.xlsx]

## Sheet: Sheet1
Supplementary Table S3
The PBRM1 deletion/mutation status from the patient data in cBioPortal (TCGA, Nature 2014)
track_name	PBRM1 deletion/mutation status
TCGA-HU-A4GX	PBRM1 I709Ffs*5Likely Oncogenic/PBRM1 HOMODELETEDLikely Oncogenic
TCGA-BR-4253	PBRM1 HOMODELETEDLikely Oncogenic
TCGA-CD-8531	PBRM1 HOMODELETEDLikely Oncogenic
TCGA-CG-4437	PBRM1 HOMODELETEDLikely Oncogenic
TCGA-D7-A4YY	PBRM1 HOMODELETEDLikely Oncogenic
TCGA-D7-5578	PBRM1 HOMODELETEDLikely Oncogenic
TCGA-BR-7851	PBRM1 I279Yfs*4Likely Oncogenic
TCGA-BR-8284	PBRM1 R1160*Likely Oncogenic
TCGA-CD-8536	PBRM1 K553Rfs*16Likely Oncogenic, PBRM1 Y262*Likely Oncogenic
TCGA-CG-5721	PBRM1 S652Ifs*13Likely Oncogenic, PBRM1 P703Afs*20Likely Oncogenic, PBRM1 T857A
TCGA-CG-5728	PBRM1 M1184Cfs*9Likely Oncogenic
TCGA-CG-5733	PBRM1 V1139Lfs*16Likely Oncogenic, PBRM1 K61T
TCGA-HU-A4H4	PBRM1 N258Kfs*6Likely Oncogenic
TCGA-BR-4362	PBRM1 X332_spliceLikely Oncogenic
TCGA-CD-5813	PBRM1 X1105_spliceLikely Oncogenic
TCGA-BR-4292	PBRM1 R1327W
TCGA-BR-6452	PBRM1 Y1265F, PBRM1 Q719R
TCGA-BR-8382	PBRM1 N121Y, PBRM1 D115V
TCGA-BR-8589	PBRM1 F1026V
TCGA-CD-5801	PBRM1 E1029V
TCGA-HU-A4G8	PBRM1 R576H
TCGA-HU-8602	PBRM1 V964I
