# Supplementary material for: Clinicopathological Significance, Related Molecular Changes and Tumor Immune Response Analysis of the Abnormal SWI/SNF Complex Subunit PBRM1 in Gastric Adenocarcinoma
Source: Pathol Oncol Res. 2022 Jul 19;28:1610479. doi: 10.3389/pore.2022.1610479 (PMC9344308; doi:10.3389/pore.2022.1610479)
Supplement: Supplementary file 3 [file Table1.xlsx]

## Sheet: Sheet1
Supplementary Table S1
The clinical information of the 198 cases in our group
Pathology number	gender	age	site	size	Histological grading	T stage	Lymph node metastasis	Clinical stage	Lauren typing	MLH1, MSH2, MSH6, PMS2	PBRM1	PD-Ll	sTIL	sTIL, with the median percentage as the cutoff	iTIL	time(mouths), Overall survival	survive
	0=female,1=male	0≤60, 1>60	1=Upper 1/3, 2=Middle 1/3, 3=Lower 1/3	0≤3, 1>3	1=Well differentiated, 2=Moderately differentiated, 3=Poorly differentiated	1=T1-2, 2=T3-4	0=no, 1=yes	1=1-2, 2=3-4	1=Intestinal type, 2=Diffuse type, 3= Mixed type		1=positive	1=positive	%	1="more"	1=positive		1=death
1513286	0	47	3	4*3*1.2cm	3	T3	1	3a	2	Intact	0	＜1	18	0	0	57	0
1513512	0	64	1	7*4.3*2cm	3	T3	1	2b	2	Intact	0	＜1	15	0	0	57	0
1513513	1	72	1	8.5*6*1cm	3	T4a	1	3c	3	Intact	0	＜1	20	0	0	1	1
1513645	0	34	3	2*3.5*1cm	3	T2	1	3a	2	Intact	0	＜1	20	0	0	57	0
1513785	1	61	1	5*3cm	2	T1b	0	1a	1	MLH1-,PMS2-	1	20	30	1	0	56	0
1513796	0	72	3	9*7*1.5cm	3	T4a	1	3b	3	Intact	0	0	24	1	0	34	1
1513999	1	52	2	4.5*2.5*1.8cm	2	T3	1	3b	1	Intact	0	0	20	0	0	56	0
1514104	1	74	1	3*3*1cm	3	T3	0	2a	3	Intact	0	＜1	15	0	0	56	0
1514230	1	59	1	5*8*2cm	3	T4a	1	3a	3	Intact	0	＜1	25	1	0	26	1
1514240	1	63	1	3*6*1.2cm	3	T3	0	2a	3	MLH1-,PMS2-	1	＜1	48	1	1	56	0
1514442	1	67	3	4*2.5*1cm	3	T3	1	2b	1	Intact	0	＜1	25	1	0	8	1
1514652	0	62	3	3.5*4*1.8cm	3	T3	1	3b	2	Intact	0	＜1	20	0	0	56	0
1514653	0	66	1	3.5*3*1cm	2	T4a	1	3b	1	Intact	0	＜1	15	0	0	56	0
1514773	0	78	1	4*2.5*1cm	2	T3	1	2a	3	Intact	0	＜1	30	1	0	56	0
1514774	1	73	1	4*6*1.5cm	3	T3	1	3a	1	Intact	0	＜1	15	0	0	31	1
1514860	1	73	1	3*3*1cm	2	T4a	0	2b	1	Intact	0	＜1	38	1	1	2	1
1514948	1	80	3	5.5*7.5*1.2cm	3	T3	1	3b	3	Intact	0	＜1	15	0	0	26	1
1515637	1	47	3	2.8*3*1cm	3	T4a	1	3a	3	Intact	0	＜1	18	0	0	56	0
1516039	1	68	2	4*3*1cm	2	T3	1	3a	1	MLH1-,PMS2-	1	10	25	1	0	55	0
1516040	1	59	1	5.5*4*1.2cm	3	T4a	1	3a	1	Intact	0	0	18	0	0	5	1
1516541	0	49	2	3.5*2*1.5cm	3	T4a	1	3a	2	Intact	0	＜1	15	0	0	35	1
1516640	1	77	1	5*5*1.5cm	3	T3	1	3a	3	Intact	0	＜1	20	0	0	26	1
1517001	1	72	2	13*5*1cm	3	T4a	1	3b	1	Intact	0	＜1	20	0	0	12	1
1517091	1	54	1	3*2*1cm	2	T2	0	1b	1	Intact	0	0	20	0	0	55	0
1517092	1	66	2	5.5*4*3cm	3	T3	0	2a	2	Intact	0	0	30	1	0	5	1
1517314	1	57	3	5.5*5*1.5cm	2	T3	0	2a	1	Intact	0	0	30	1	1	55	0
1517695	1	67	3	4.5*3*1.5cm	2	T4a	1	3a	1	Intact	0	＜1	27	1	0	24	1
1517696	0	78	1	2.8*1.5*1cm	2	T1b	0	1a	1	MLH1-	0	＜1	28	1	0	45	1
1517790	1	66	3	9*6*1.5cm	3	T4a	1	3a	1	Intact	0	＜1	30	1	0	22	1
1517898	1	67	2	10*9cm	3	T3	1	3c	1	Intact	0	＜1	15	0	0	24	1
1518224	1	62	2	2.5*2.5*1cm	2	T4a	0	2b	1	Intact	0	＜1	30	1	0	54	0
1518439	1	52	2	2*2*1cm	2	T3	0	2a	1	Intact	0	＜1	30	1	1	54	0
1518548	1	66	1	4.8*3.3*1cm	2	T2	0	1b	1	Intact	0	＜1	12	0	0	54	0
1518824	0	85	2	9*7*1.5cm	2	T3	0	2a	1	MLH1-,PMS2-	0	＜1	14	0	1	54	0
1518826	0	61	1	3.5*4.5*1cm	2	T3	1	3b	1	Intact	0	＜1	26	1	0	36	1
1518944	0	81	1	6*5.8*1.8cm	2	T3	1	3c	1	Intact	0	＜1	45	1	1	54	0
1523477	1	63	1	3.8*3.5*1.4cm	3	T2	0	1b	2	Intact	0	3	80	1	1	53	0
1523478	1	70	1	4*3.5cm	2	T2	0	1b	1	Intact	0	＜1	10	0	0	53	0
1523712	1	77	1	4*2.5cm	3	T3	1	3a	3	Intact	0	＜1	5	0	0	53	0
1523834	1	65	2	2*1.5*0.5cm	2	T1b	0	1a	1	Intact	0	＜1	25	1	1	53	0
1523835	0	79	3	5*4*2cm	2	T4a	0	2b	1	Intact	0	＜1	25	1	1	53	0
1523946	1	59	1	4*3*2cm	2	T3	1	4	1	Intact	0	＜1	30	1	0	53	1
1524053	0	51	3	2.8*2.5*1.5cm	2	T3	1	3a	1	Intact	0	＜1	20	0	0	53	0
1524054	0	59	1	3.5*3*1.2cm	3	T3	1	2b	3	Intact	0	＜1	9	0	0	53	0
1524172	0	75	1	3*4.5*1cm	2	T3	0	2a	1	Intact	0	＜1	20	0	1	53	0
1524302	1	77	1	4*4*1cm	3	T3	1	3a	1	Intact	0	0	15	0	0	53	0
1524516	1	72	2	3*2*2cm	2	T3	0	2a	1	Intact	0	8	30	1	1	53	0
1524632	1	78	1	5*3*0.8cm	2	T1b	0	1a	1	Intact	0	＜1	20	0	0	53	0
1524768	0	51	2	6*2.5*0.5cm	3	T3	0	2a	2	Intact	0	＜1	25	1	0	53	0
1525120	1	61	3	1.2*1.2*0.8cm	3	T1b	0	1a	2	Intact	0	＜1	19	0	0	53	0
1525576	0	63	3	4*3*1cm	2	T4a	1	3c	1	Intact	0	＜1	15	0	0	14	1
1525683	1	53	2	2.5*2*1cm	2	T3	1	2b	1	Intact	0	＜1	28	1	0	52	0
1525784	1	54	2	1.5*1cm	2	T1b	0	1a	1	Intact	0	＜1	15	0	0	52	0
1525786	0	54	3	1.5*1.5*0.6cm	3	T2	1	2a	2	Intact	0	＜1	14	0	0	52	0
1525882	1	67	2	4*3*1.5cm	3	T3	1	2b	3	Intact	0	＜1	10	0	0	12	1
1526261	1	57	3	5*5.5*2cm	3	T3	1	3a	1	MLH1-	1	80	20	0	0	52	0
1526357	1	52	2	9*6*6cm	2	T1b	1	1b	1	MLH1-,PMS2-	0	＜1	15	0	0	52	0
1526446	1	74	1	3*2.5*1cm	2	T2	0	1b	1	MLH1-,MSH2-,PMS2-	1	15	40	1	1	52	0
1526715	1	64	1	3*2.5*1.5cm	2	T2	0	1b	1	Intact	0	＜1	15	0	0	52	0
1601134	0	82	1	3.5*3.5*2cm	2	T3	1	3a	1	Intact	0	＜1	10	0	0	23	1
1601247	1	66	2	1.5*1cm	2	T1b	0	1a	1	PMS2-	0	10	20	0	0	41	0
1601248	1	72	1	2.5*2cm	2	T2	0	1b	1	Intact	0	＜1	10	0	0	41	0
1601368	1	76	1	6*7*1cm	2	T3	1	3a	1	Intact	0	5	10	0	0	9	1
1601369	1	61	2	4*4*0.8cm	3	T3	1	2b	3	Intact	1	＜1	20	0	0	41	0
1601486	1	66	1	6*4*1cm	2	T4a	1	3b	1	Intact	0	＜1	24	1	0	40	0
1602114	0	75	3	4.5*4*1cm	2	T3	1	3b	1	Intact	0	20	20	0	0	29	1
1602213	0	71	1	3.5*3*1cm	3	T3	0	2a	2	Intact	0	＜1	10	0	0	50	0
1602295	1	76	1	4.5*4.5*1cm	3	T3	1	3a	1	Intact	0	＜1	10	0	0	12	1
1602681	1	60	3	5*5*1.5cm	1	T3	0	2a	1	Intact	0	0	15	0	0	50	0
1602715	1	68	1	4.5*4*1cm	3	T4a	1	3a	1	Intact	0	0	10	0	0	24	1
1602742	1	56	3	5*5*0.8cm	2	T3	1	3a	1	Intact	0	0	14	0	0	50	0
1603007	1	65	3	2.8*2*0.8cm	3	T3	0	2a	3	Intact	0	0	8	0	0	6	1
1603116	0	67	3	1.6*1*0.9cm	2	T2	0	1b	1	Intact	0	＜1	15	0	0	49	0
1603345	0	64	2	6*5*1cm	2	T3	1	2b	1	Intact	0	15	40	1	1	49	0
1603623	1	65	1	3*1.2*0.1cm	2	T2	0	1b	1	Intact	0	＜1	60	1	1	49	0
1603748	0	71	2	4*4*0.8cm	3	T3	0	2b	2	Intact	0	＜1	20	0	0	49	0
1604084	1	71	1	4*4.5*1.5cm	2	T4a	1	3a	1	Intact	0	＜1	10	0	0	21	1
1604379	1	61	2	2.5*1.7*0.5cm	2	T1b	0	1a	1	MLH1-	0	＜1	80	1	1	49	0
1604582	1	71	1	7*5*1.5cm	2	T3	1	2b	1	Intact	0	20	45	1	1	49	0
1604583	0	56	1	3*2.5*1.2cm	2	T3	1	3a	1	MLH1-,PMS2-	0	5	35	1	0	49	0
1604585	0	49	1	8*5*1cm	3	T4a	1	3b	2	Intact	0	0	5	0	0	28	1
1604990	1	55	1	6*5.5*2cm	2	T3	0	2a	1	MLH1-,PMS2-	0	0	33	1	1	49	0
1605349	1	79	1	3*3*1.5cm	2	T4a	1	3a	1	Intact	0	0	10	0	0	22	1
1605628	1	64	1	3.5*3*1cm	2	T2	0	1b	1	PMS2-	1	＜1	30	1	0	49	0
1605755	1	68	3	5*3*1cm	2	T2	1	2a	1	MLH1-,PMS2-	0	5	10	0	0	49	0
1605756	0	71	3	4.5*3.5*2cm	1	T3	0	2a	1	Intact	0	＜1	10	0	0	49	0
1606155	0	62	2	6*4*1.7cm	3	T4a	1	3b	3	Intact	0	＜1	25	1	0	15	1
1606274	1	68	2	3*3.5*0.8cm	3	T4a	1	3a	3	Intact	0	＜1	18	0	0	49	0
1606498	1	65	2	5*3.5*1.5cm	3	T4a	1	3b	1	Intact	0	＜1	10	0	0	14	1
1606632	1	76	1	3*2.5*1.2cm	2	T1b	0	1a	3	MLH1-,PMS2-	0	＜1	18	0	0	49	0
1606763	1	58	1	4*3.7*1.2cm	3	T3	1	3a	1	Intact	0	＜1	50	1	0	27	1
1606902	1	67	2	9*8*1cm	3	T4a	1	3b	3	Intact	0	＜1	10	0	0	13	1
1607024	1	77	1	1.4*0.6cm	1	T1b	0	1a	1	Intact	1	＜1	15	0	0	49	0
1607144	1	68	1	4*3*0.5cm	3	T3	1	2b	3	Intact	1	＜1	15	0	0	49	0
1607291	1	60	1	3.5*4*1.5cm	2	T3	0	2a	1	MLH1-,PMS2-	0	＜1	25	1	0	49	0
1607441	0	60	3	1.3*1.2cm	2	T1b	0	1a	1	MLH1-,PMS2-	0	0	20	0	0	49	0
1607442	1	65	1	2*2*1cm	3	T3	1	3b	1	Intact	0	0	20	0	0	17	1
1607561	1	71	1	3*3*1cm	2	T3	1	3a	1	Intact	0	＜1	40	1	1	49	0
1607680	1	61	3	3*2.5*0.8cm	3	T1b	0	1a	1	Intact	1	0	28	1	0	49	0
1607969	0	75	3	3.5*3.5*1cm	2	T2	0	1b	1	PMS2-	0	3	45	1	0	49	0
1608096	0	70	1	9*6*3cm	3	T3	1	3c	3	Intact	0	0	25	1	0	19	1
1608569	1	64	3	2*1cm	3	T2	0	1b	3	Intact	0	0	40	1	1	48	0
1609142	1	56	3	3*3*1cm	2	T2	0	1b	1	Intact	1	0	20	0	0	48	0
1609294	1	69	1	4.5*4*1cm	3	T4a	1	3b	3	Intact	0	＜1	20	0	0	3	1
1609712	0	66	2	1.5*1*0.5cm	3	T3	0	2a	3	MLH1-,PMS2-	0	＜1	20	0	0	48	0
1610414	1	67	1	9*6*2cm	2	T4a	0	2b	1	MLH1-,PMS2-	0	＜1	45	1	1	48	0
1610553	0	75	3	3.5*2*2cm	3	T4a	1	3a	2	Intact	0	＜1	15	0	0	48	0
1610687	1	59	1	6*5cm	3	T4a	1	3a	3	Intact	0	＜1	38	1	1	48	0
1610688	0	58	2	1.1*0.5cm	3	T2	0	1b	2	Intact	0	＜1	20	0	0	48	0
1610922	1	65	3	2.5*1*0.3cm	2	T1b	0	1a	1	Intact	0	＜1	30	1	0	48	0
1610923	1	75	1	4*3*1cm	2	T3	1	3a	1	Intact	0	＜1	20	0	0	25	1
1611327	1	58	2	10*10cm	3	T4a	1	3b	1	PMS2-	0	＜1	30	1	0	42	1
1611575	1	65	2	4*3.5*1.5cm	2	T3	1	3a	1	Intact	0	＜1	25	1	0	47	0
1611995	1	80	2	2*1.5*0.6cm	2	T3	0	2a	1	Intact	0	＜1	28	1	0	47	0
1611997	1	59	1	3*2*1cm	2	T1b	0	1a	1	Intact	0	＜1	20	0	0	47	0
1612094	1	80	1	4*2.5*1cm	3	T3	1	3b	1	Intact	0	＜1	15	0	0	12	1
1612506	1	62	1	5*5*1cm	2	T4a	1	3b	1	Intact	0	＜1	20	0	0	17	1
1612597	1	59	3	10*8*5cm	3	T4a	1	3a	1	Intact	0	＜1	12	0	0	44	1
1612884	0	67	2	1.8*1.5*0.5cm	2	T2	0	1b	1	Intact	0	＜1	28	1	0	47	0
1612886	1	77	3	5*4.5*1.3cm	2	T3	1	3a	1	Intact	0	0	30	1	1	13	1
1613010	1	64	2	10*11*1cm	3	T4a	1	3b	1	Intact	0	＜1	20	0	0	5	1
1613301	0	64	2	2*2*0.5cm	3	T1b	0	1a	3	Intact	0	3	20	0	0	46	0
1613875	1	80	1	7*9*1.5cm	2	T4a	1	3a	1	Intact	0	＜1	28	1	1	4	1
1614256	1	63	2	2*1.5*0.9cm	2	T3	1	2b	1	Intact	1	＜1	20	0	0	45	0
1614559	1	58	3	3*3*1.5cm	3	T3	1	2b	2	Intact	1	＜1	18	0	0	45	0
1614678	1	79	1	4.5*3*2cm	2	T2	1	2a	1	Intact	1	＜1	20	0	0	45	1
1614914	1	66	1	2*1.8*1.2cm	3	T2	1	2a	2	Intact	0	＜1	28	1	0	45	0
1615032	0	51	3	6*3.5*1.5cm	2	T3	1	2b	1	Intact	0	＜1	27	1	0	45	0
1615818	1	66	1	9*6*2cm	3	T3	1	3a	3	Intact	0	＜1	27	1	0	29	1
1615951	1	61	1	3.3*2.5*0.8cm	3	T3	1	3a	3	Intact	0	＜1	28	1	0	34	1
1615952	0	62	1	5.5*5*0.8cm	2	T3	1	2b	1	Intact	1	0	35	1	1	45	0
1616220	0	55	3	3.5*2*1cm	3	T3	1	3c	2	Intact	0	0	20	0	0	10	1
1616737	1	63	2	3.5*3.2*1.5cm	2	T3	1	3b	1	Intact	0	＜1	30	1	1	45	0
1617132	0	60	1	4.5*3*2cm	2	T3	1	3a	1	Intact	1	＜1	15	0	0	21	1
1617743	0	63	1	0.8*0.3cm	2	T1b	0	1a	1	Intact	0	＜1	20	0	0	44	0
1617744	1	74	1	5.5*4*2cm	2	T3	1	2b	3	Intact	0	＜1	20	0	0	23	1
1618056	1	76	1	7*6*2cm	3	T4a	1	3b	3	Intact	1	＜1	12	0	0	19	1
1618499	1	64	3	5*3*1.5cm	3	T3	0	2a	2	Intact	0	＜1	20	0	0	44	0
1618703	0	55	1	2*2*1cm	2	T3	0	2a	1	Intact	0	＜1	15	0	1	44	0
1618842	1	74	1	4*4*0.8cm	3	T3	1	3a	2	Intact	0	＜1	10	0	0	50	1
1619071	1	77	3	4*3.5*1cm	2	T4a	1	3b	1	Intact	0	＜1	15	0	0	36	1
1620423	1	54	2	3.5*3*0.5cm	2	T2	1	2a	1	Intact	0	＜1	45	1	0	43	0
1620437	0	47	3	3*2.5*0.3cm	3	T3	1	3a	3	Intact	0	＜1	20	0	0	43	0
1620526	0	60	3	3.1*1.7*0.6cm	2	T2	1	2b	1	Intact	0	＜1	30	1	1	43	0
1620869	1	83	3	6*6*1.5cm	2	T2	0	1b	1	Intact	1	0	30	1	1	43	0
1620870	0	58	2	4.5*2*0.2cm	3	T2	0	1b	2	Intact	0	0	25	1	0	43	0
1621133	1	61	2	3.5*3*1cm	3	T3	1	3b	3	Intact	0	0	28	1	0	43	0
1621134	1	81	1	4*4*1.8cm	2	T3	0	2a	1	Intact	0	60	30	1	1	43	0
1621448	1	47	1	8*8*2.5cm	3	T3	1	3a	1	Intact	0	0	30	1	1	8	1
1621482	1	63	3	3.5*4*1cm	2	T3	1	2b	1	Intact	0	＜1	12	0	0	22	1
1621484	1	67	2	6*5*1cm	3	T3	0	2a	2	Intact	0	＜1	25	1	0	43	0
1622192	0	66	3	1.5*1cm	2	T1b	0	1a	1	MSH2-	0	30	25	1	1	42	0
1622445	1	63	2	7*6*1.5cm	3	T3	1	2b	1	MLH1-,PMS2-	0	＜1	35	1	1	42	0
1623111	0	72	3	6*6*1.5cm	3	T4a	1	3b	1	Intact	0	＜1	25	1	0	6	1
1623369	1	69	2	6*7*2cm	3	T4a	1	3a	3	Intact	0	＜1	12	0	0	42	0
1623599	1	64	2	7*6*1cm	2	T4a	1	3a	1	Intact	0	0	33	1	1	25	1
1623613	0	63	3	5.3*6*2cm	2	T4a	0	2b	1	Intact	1	＜1	30	1	1	42	0
1624000	1	64	1	1*0.4*0.2cm	2	T1b	0	1a	3	Intact	0	＜1	12	0	0	42	0
1624354	1	61	2	2*1.5*1cm	2	T1b	1	1b	1	Intact	1	40	20	0	1	42	0
1624363	0	35	2	1.5*1.5cm	3	T1b	0	1a	3	Intact	1	＜1	28	1	0	42	0
1624502	1	83	3	7*6*1.5cm	2	T2	1	1b	1	PMS2-	0	＜1	28	1	1	41	0
1624519	1	71	3	7*5*1.5cm	3	T4a	1	3a	3	Intact	0	0	20	0	0	41	0
1624642	1	70	2	5*4*2cm	3	T3	1	3b	3	Intact	0	1	40	1	1	41	0
1624651	1	62	3	3*2*1cm	2	T2	1	2b	1	Intact	0	0	25	1	0	38	1
1624903	0	76	2	5.5*4.5*1.2cm	2	T3	0	2a	1	Intact	1	40	33	1	1	41	0
1624904	1	65	2	2*1.8*0.4cm	2	T2	0	1b	1	Intact	1	＜1	21	1	0	41	0
1625001	1	65	1	1.5*1.6cm	1	T4a	1	3a	1	Intact	1	＜1	42	1	1	41	0
1625576	1	62	3	6.5*6.5*2cm	3	T3	1	3b	3	Intact	0	＜1	25	1	0	12	1
1625698	1	62	1	5*3*1.3cm	3	T3	1	3b	1	Intact	1	0	24	1	1	41	1
1625973	0	69	1	5*4.5*1.5cm	2	T3	1	3b	1	Intact	1	＜1	30	1	0	41	0
1625974	0	65	2	12*10cm	3	T3	1	3a	2	Intact	0	＜1	20	0	0	41	0
1625988	0	68	3	8*6*2cm	2	T3	1	3a	1	PMS2-	1	3	30	1	1	41	0
1626242	1	68	1	5*2.5*1.5cm	2	T3	1	3a	1	MLH1-,PMS2-	0	30	20	0	0	34	1
1626375	1	77	3	5*4*1.5cm	3	T3	1	3a	3	Intact	0	＜1	25	1	0	41	0
1626772	1	80	3	4*3.5*1cm	3	T4a	1	3a	3	Intact	0	＜1	20	0	0	37	1
1626773	0	64	1	2*1.5*1cm	2	T1b	1	1b	1	Intact	0	＜1	30	1	1	41	0
1626774	0	69	1	5*8*2cm	3	T4a	1	3a	1	Intact	1	＜1	20	0	1	26	1
1626893	1	65	1	2*1.5*0.7cm	3	T2	0	1b	3	Intact	0	＜1	28	1	0	41	0
1627039	1	64	3	2.5*2cm	2	T1b	1	1b	1	MLH1-,PMS2-	0	＜1	20	0	0	41	0
1627041	1	67	1	4*4*2cm	3	T3	1	3a	2	Intact	0	60	40	1	0	23	1
1627042	1	74	1	5.5*5*1.5cm	3	T3	1	3c	3	Intact	0	＜1	20	0	0	8	1
1627311	0	59	3	3.5*3*1.2cm	3	T4a	1	3b	2	Intact	0	＜1	10	0	0	24	1
1627312	1	67	3	2*2.6cm	2	T1b	0	1a	1	MLH1-,PMS2-	0	＜1	20	0	0	41	0
1627434	1	72	1	3*2cm	1	T2	0	1b	1	Intact	0	＜1	30	1	0	40	0
1627435	0	65	3	4*3*1.3cm	2	T3	1	3b	1	Intact	0	＜1	10	0	0	26	1
1627457	1	81	2	3*2*1cm	3	T3	1	3a	2	Intact	0	＜1	30	1	0	40	0
1627583	1	78	1	4.5*3*1.5cm	3	T3	1	3a	3	Intact	0	0	8	0	0	6	1
1627584	1	63	2	1.8*0.8*0.5cm	2	T3	0	2a	1	Intact	0	3	50	1	1	40	0
1627856	1	40	3	3*2.5*1cm	2	T3	1	3a	1	MLH1-,PMS2-	0	＜1	23	1	1	40	0
1628018	0	70	2	11*5cm	3	T3	1	3c	2	Intact	0	＜1	7	0	0	1	1
1628299	1	75	1	4*3cm	3	T1b	1	2a	3	Intact	0	＜1	30	1	1	40	0
1628715	0	69	2	4.5*3.5cm	3	T3	1	3b	2	Intact	0	＜1	10	0	0	16	1
1628855	0	69	2	5*4*1cm	3	T3	1	3a	2	Intact	0	＜1	20	0	0	40	0
1628975	0	68	3	3*3.5*0.8cm	2	T4a	1	3b	1	Intact	0	＜1	20	0	0	33	1
1628976	0	69	1	4*5*1.5cm	3	T3	0	2a	1	Intact	0	＜1	25	1	1	40	0
1629121	0	82	3	4*5*2cm	3	T3	1	3a	1	Intact	1	＜1	30	1	1	40	0
1629667	1	67	2	11*8cm	3	T3	1	3b	2	Intact	0	＜1	20	0	0	17	1
1629989	0	76	1	6.5*6.5*2.5cm	3	T3	1	3b	3	MLH1-,PMS2-	0	10	25	1	0	8	1
